# Supplementary material for: The CarSR two-component system directly controls radD expression as a global regulator that senses bacterial coaggregation in Fusobacterium nucleatum
Source: J Bacteriol. 2025 May 21;207(6):e00529-24. doi: 10.1128/jb.00529-24 (PMC12186487; doi:10.1128/jb.00529-24)
Supplement: Table S4 — One hundred sixty-one CarR-enriched loci detected by ChIP-seq. [file jb.00529-24-s0002.xls]

## Sheet: Galaxy107-(Select_first_on_data
chr	start	end	length	abs_summit	pileup	-log10(pvalue)	fold_enrichment	-log10(qvalue)	Location Relative to gene/operon	Gene id	Possible Regulon genes	Strand	P-value		Site
CP028109.1	1191578	1191964	387	1191771	14821	7123.66	7.1408	7117.3	Upstream	C4N14_05730	endonuclease	-	0.000368	TTTATTTTAT	ATTATAATATATATATA	AATTAATATA
CP028109.1	1807645	1808095	451	1807898	12685	5369.87	6.11174	5365.33	Upstream	C4N14_08705	Na+/glutamate symporter	-	5.31e-05	T	ATTATATATTATTTATA	AAAAAAATCT
CP028109.1	1667123	1667475	353	1667293	11392	4382.7	5.48881	4378.53	Upstream	C4N14_08055	ATP-biding protein	+	5.31e-05	ATTTTTTATT	ATTATATATTATTTATA	TATTATTTGC
CP028109.1	2170961	2171371	411	2171164	11024	4113.1	5.31152	4109.04	Upstream	C4N14_10400	rpsP 30S ribosomal protein S16	+	0.000274	TTTTATATAT	ATATAAATTTATTAATA	ACTATTAAAA
CP028109.1	2204515	2205244	730	2204973	11009	4102.22	5.30429	4098.17	Upstream	C4N14_10535	pyruvate:ferredoxin (flavodoxin) oxidoreductase	+	0.00052	AATAAAATTT	ATATTATAATATAATTA	TATAAAAGAA
CP028109.1	2043734	2044174	441	2043934	10303	3600.51	4.96416	3596.71	Upstream	C4N14_09785	Glu/Leu/Phe/Val dehydrogenase	-	0.000306	AAACATTAAT	AATTTATATAATTAATA	ATAAAAAAAA
CP028109.1	1218980	1219374	395	1219164	10301	3599.12	4.9632	3595.32	Upstream	C4N14_05860	nitroreductase family protein;	-	8.4e-05	TATAATTTAT	ATTATAATATATTTTTA	AGATTTATTC
CP028109.1	350517	351026	510	350843	11545	3910.36	4.81267	3906.44	Upstream	C4N14_01760	sodium/proline symporter PutP	-	0.000179	GAAATAATTT	TAAATATTTTATTATTT	ATAATATTAA
CP028109.1	173806	174168	363	174003	9703	3020.09	4.43907	3016.53	Upstream	C4N14_00870	DNA-binding protein	-	0.000274	AGAGAGATTA	TTATTAAAATATTATTT	AATTTTTATA
CP028109.1	1240214	1240628	415	1240376	9179	2845.75	4.42265	2842.27	Upstream	C4N14_05975	transcriptional regulator	+	0.000306	TTTAAAAAAT	TATATAATATATTATAA	TTAAATGTAA
CP028109.1	1494151	1494599	449	1494332	9121	2808.37	4.39471	2804.9	Upstream	C4N14_07220	CDP-diacylglycerol--serine O-phosphatidyltransferase (pssA)	+	2.05e-05	GTATTATATT	TATAAATAATATTAATA	AAAATTCGTA
CP028109.1	320927	321289	363	321108	10331	3113.21	4.31011	3109.6	Upstream	C4N14_01635	ABC transporter substrate-binding protein/ ABC transporter substrate-binding protein/metal ABC transporter ATP-binding protein/metal ABC transporter permease/iron/zinc/copper-binding protein	+	0.000159	TCTGAATTAA	ATTATAAATTATTTATT	TATATAATAT
CP028109.1	496601	497291	691	497122	10263	2917.07	4.09296	2913.55	Upstream	C4N14_02425	hypothetical protein	+	8.4e-05	TAATAAAAAT	AATATATAATATAATTA	ACTAAAAATA
CP028109.1	309862	310534	673	310149	9468	2639.22	4.02468	2635.83	Upstream	C4N14_01580-C4N14_01595	TetR/AcrR family transcriptional regulato	+	0.000179	TCTAAACATT	AATATATATTATATATA	TAATTTTTAA
CP028109.1	1666599	1666926	328	1666756	8306	2300.48	4.00206	2297.22	Inside	Inside C4N14_08055	ATP-binding protein/Putative phage tail component domain protein	-	0.000159	ATATTTCTTT	TATAAAATATATAAATA	ATAATATAAA
CP028109.1	1967222	1967665	444	1967402	7874	2045.15	3.79394	2041.98	Upstream	C4N14_09460-C4N14_09465 C4N14_09470/C4N14_09475	GntP family permease/D-serine ammonia-lyase/amino-acid racemase/Crp/Fnr family transcriptional regulator	+	0.000306	TAACTTGACT	TATTTTTAATAATAATA	TAAA
CP028109.1	1129493	1129871	379	1129703	7858	2035.89	3.78623	2032.72	End	end region C4N14_05390	Txe/YoeB family addiction module toxin	-	0.000338	ATAATTAAAA	ATATAATAATATTAATA	GGTATTAATC
CP028109.1	1824688	1825052	365	1824882	7831	2020.29	3.77322	2017.13	Upstream	C4N14_08765	YadA_anchor domain-containing protein	+	0.000159	TGAAAAATAA	ATTATTTAATATTATTA	TATTTTCTTT
CP028109.1	1061236	1061608	373	1061416	7651	1917.34	3.68651	1914.24	Upstream	C4N14_05075	OmpA family protein	+	3.12e-05	TCACTAAATT	TATTTATTTTAATATTA	TTAAAATACA
CP028109.1	2273698	2274056	359	2273863	7641	1911.68	3.68169	1908.58	Inside	Inside C4N14_10750		-	2.53e-05	ATTATTGTTA	TATTTATAATATTTATA	TTAAATTTTT
CP028109.1	192882	193674	793	193500	8125	2024.78	3.67057	2021.62	Inside	Inside C4N14_00960	O-antigen ligase domain-containing protein	-	0.000306	ACAAATAAAA	ATAATAAATTATTATTT	AATTTAAACA
CP028109.1	2289137	2289500	364	2289329	7610	1894.15	3.66675	1891.06	Inside	Inside operon C4N14_10830-C4N14_10825		+	6.15e-05	ACATCTTTTA	ATTTTAAAATATTATTT	ATTAAATAAT
CP028109.1	978149	978588	440	978341	7821	1944.86	3.66421	1941.74	Upstream	C4N14_04670-C4N14_04665	pflB formate C-acetyltransferase/ pflA pyruvate formate lyase-activating protein	-	1.36e-05	ATGTATTTGA	TTTATAATATATTAATA	AAATAAATTT
CP028109.1	433404	433772	369	433582	8898	2177.59	3.61927	2174.37	Upstream	C4N14_02125-C4N14_02110	HP-HP-HP-fimbrial assembly protein	+	0.000125	TTTTCCATTA	AATTAAAATTATAAATA	ATAATAAAAG
CP028109.1	2143548	2143945	398	2143769	7509	1837.42	3.61809	1834.37	Upstream	C4N14_10310 - C4N14_10330	oxaloacetate decarboxylase subunit alpha/CitG/CitD/CitE/CitF	-	8.61e-06	CTAGCTGTAA	TATTAATTTTATTATTA	TATATTTTTA
CP028109.1	511270	511637	368	511460	9292	2219.56	3.5524	2216.32	Upstream	C4N14_02500	linear amide C-N hydrolase	+	0.000159	GATTTGAAGT	TAATAATAATATTATTT	TTATATAATC
CP028109.1	1055066	1055665	600	1055468	7346	1743.44	3.53388	1740.43	Upstream	C4N14_05040	sodium:alanine symporter family protein	+	0.000306	TTTTAAAATA	TATTAAAAATATAAATT	GCACAATTAC
CP028109.1	224300	225053	754	224487	7991	1883.68	3.51611	1880.6	Upstream	C4N14_01105	DNA-binding protein	-	2.05e-05	TAATATTTTT	TATATAATTTATTTATA	CTGTGGACTT
CP028109.1	338617	339092	476	338814	8418	1969.22	3.49607	1966.08	Upstream	C4N14_01695	ATPase/ATP-binding protein	+	0.000274	TAAATTATAT	AATATAAATTATTATAA	TTCAAATTAT
CP028109.1	1251058	1251421	364	1251220	7208	1671.9	3.47308	1668.92	Upstream	C4N14_06035	HP	-	0.000368	ATTATATTTT	AATTTAATATAAAAATA	ATTTATTCTA
CP028109.1	1839087	1839396	310	1839247	7044	1583.99	3.39407	1581.06	Inside	Inside C4N14_08840	promoter region of C4N14_08835 serine/threonine protein kinase	+	0.000199	TTCCCATACT	TTTAAATAATATAAATA	TTTTTAATTT
CP028109.1	1862887	1863209	323	1863042	7033	1578.15	3.38877	1575.23	Upstream	C4N14_08955	GNAT family acetyltransferase	-	2.05e-05	TTCTCTTTTT	TATATATTTTATTAATT	AAAATATATA
CP028109.1	1085220	1085815	596	1085409	6914	1515.49	3.33144	1512.59	Upstream	C4N14_05215-C4N14_05195	ATP synthase subunit C atpE-ATP synthase F1 subunit gamma atpG	+	2.05e-05	AATATTTTAT	TTTTTAAATTATTATTT	TTATATTAAC
CP028109.1	1639089	1639737	649	1639511	6812	1462.48	3.2823	1459.61	End	end region C4N14_07970		+	0.000368	TCGAAGAAAT	AATTTTTAATATAATTA	TTAAATTTAA
CP028109.1	591089	591483	395	591286	7853	1684.16	3.28046	1681.18	Upstream	C4N14_02870	rrf RNA 5S ribosomal RNA	+	0.00106	ATTTTTAAAT	TTAATTTTTTAATATTA	AATAAAATTG
CP028109.1	691180	691538	359	691376	7755	1659.06	3.27469	1656.09	Upstream	C4N14_03355	ATP-dependent chaperone ClpB	+	0.000199	ATATATTAAT	TTTTTTATTTATTATTT	TATTATCCTT
CP028109.1	2027910	2028206	297	2028056	6734	1422.39	3.24472	1419.55	Upstream	C4N14_09730 and C4N14_09735-C4N14_09740	hypothetical protein/TonB-dependent receptor/ in the promoter region of both the genes//autotransporter domain-containing protein	-	5.2e-06	AATATTAAAA	AATATATTTTATTATTA	TTGTTTTCTA
CP028109.1	790514	790965	452	790721	7912	1663.5	3.23496	1660.53	Upstream	C4N14_03775	short-chain fatty acid transporter	+	0.000442	TTAATAAAAA	ATTATTAATTAATAATA	TGAAAACCGT
CP028109.1	2152448	2153026	579	2152678	6666	1387.76	3.21196	1384.94	Upstream	C4N14_10340	ATP-binding protein, ATPase	-	0.000141	ATATTGTCAT	AATATATAATATTTTTT	ATGTG
CP028109.1	429766	430149	384	429949	7901	1635.37	3.19985	1632.41	Upstream	C4N14_02100	type II secretion system protein GspD	-	0.000562	TAAATTTAAA	TATTAAATAAATTAATA	GAATAAGGCT
CP028109.1	120449	120839	391	120681	6868	1409.16	3.17993	1406.33	Upstream	C4N14_00555	DUF2247 domain-containing protein	-	5.2e-06	GAAAAAGACT	TTTATAAATTATTAATA	AAATATAATA
CP028109.1	1160135	1161597	1463	1161385	6595	1351.93	3.17776	1349.13	Upstream	C4N14_05570-C4N14_05575	DUF1858 domain-containing protein/phosphatidate cytidylyltransferase	-	3.12e-05	TTAAAAAATT	TTTATATATTATTAATT	TTATTTATTC
CP028109.1	13931	14429	499	14255	6563	1327.64	3.14899	1324.86	Upstream	C4N14_00075	toxin-antitoxin system YwqK family antitoxin	+	0.000224	TTTCTTTTAA	AATAAATTATAATAATA	TAAAAGTTAA
CP028109.1	828803	829227	425	828995	6934	1400.47	3.14585	1397.64	Upstream	C4N14_03960	LysR family transcriptional regulator	-	0.000159	ATAATTTTTT	TATATATAATAATTTTA	AATAATGATA
CP028109.1	22675	23076	402	22870	6598	1327.23	3.13698	1324.45	Upstream	C4N14_00100	autotransporter	+	0.000998	TTATGACAAT	ATATATAAATATTAATA	TAATGGTAAG
CP028109.1	2213726	2214136	411	2213962	6443	1276.33	3.10453	1273.58	Upstream	C4N14_10550	acyl-CoA dehydrogenase	+	0.000125	ATTAGTTTTA	TATTAATTATAATATTA	TAAAGAAAAT
CP028109.1	881751	882190	440	881917	6725	1322.67	3.08983	1319.89	Inside	Inside C4N14_04205		-	8.4e-05	CTAATTTATT	TATAAATATTAATATTA	AACATAAACT
CP028109.1	1738040	1738330	291	1738194	6346	1228.9	3.0578	1226.18	Inside	Inside C4N14_08360		+	0.000338	TCTTTAATAT	TTAATAAATTAATATTA	TTTTCAACAA
CP028109.1	769257	769638	382	769452	6933	1340	3.05434	1337.21	Upstream	C4N14_03665	NCS2 family permease	+	3.12e-05	GTAATCAAAA	AATATAAATTATTTATA	TATTAATAAA
CP028109.1	437952	438318	367	438129	7551	1457.64	3.05221	1454.77	Upstream	C4N14_02155-C4N14_02150	Hypothetical proteins	-	0.000141	ATAGTTATAT	ATTATAATATATAATTA	TCTTAGGTGT
CP028109.1	2179925	2180314	390	2180102	6211	1163.96	2.99276	1161.28	Upstream	C4N14_10440/C4N14_10445	urocanate hydratase/histidine transporter	-	6.15e-05	AATGTAATTA	ATTATATTTTATTTATA	TTTAAAAAAT
CP028109.1	486557	486912	356	486737	7583	1414.06	2.98409	1411.23	Inside	Inside C4N14_02370 part of operon C4N14_02360-C4N14_02380	protein translocase component YidC	+	0.000306	GTTACAATAT	TAATTAAAATAATATTA	TTACCTTTAA
CP028109.1	1565676	1565960	285	1565810	6187	1152.55	2.98119	1149.88	Inside	Inside C4N14_07580		+	7.14e-05	TATAATTATT	TTTTAATATTATTAATT	GTGGTTGCAT
CP028109.1	1411790	1412250	461	1411954	6154	1136.92	2.9653	1134.26	Upstream	C4N14_06760	DNA starvation/stationary phase protection protein	+	0.000306	TCAATAAATT	AATTAAATTTAATATTT	AATTTCATTA
CP028109.1	291885	292375	491	292167	7027	1289.44	2.95309	1286.69	End	end region C4N14_01485-C4N14_01490	ethanolamine utilization protein EutJ-hypothetical protein	+	0.000306	CCCTTTTACT	TTTATTTTATATTATTT	AATATATTTT
CP028109.1	1478192	1478532	341	1478335	6091	1107.3	2.93494	1104.66	Inside	Inside C4N14_07140	hypothetical protein	+	0.000479	TAAGTAAAAT	AATTATTATTATAATTA	AAAAAATATA
CP028109.1	1956524	1956824	301	1956664	6066	1095.63	2.9229	1093	Upstream	C4N14_09390	hypothetical protein	+	0.000706	TCCATTAATT	TTAATATTTTAATATTT	TTATATTTCT
CP028109.1	495502	495840	339	495684	7313	1316.13	2.91714	1313.36	Upstream	C4N14_02415	DUF554 domain-containing protein	-	0.000442	ATCACAAAAT	ATTAAATATTATAAATT	ATAATTGTAT
CP028109.1	364227	366813	2587	364892	7062	1262.76	2.90515	1260.03	Upstream	C4N14_01825	acetyltransferase	+	3.12e-05	AAGTTATAAT	TATATAATATATTTTTA	ATTTTGAGAA
CP028109.1	416585	417082	498	416811	7128	1273.03	2.90299	1270.28	Upstream	C4N14_02050	Na+/H+ antiporter NhaC	-	0.000562	CACAACAATT	TATATATATTATTTAAT	TTTAACTAAA
CP028109.1	2079232	2079546	315	2079387	5980	1055.81	2.88147	1053.2	Upstream	C4N14_09955	aldehyde dehydrogenase	-	4.38e-05	AAGTATTTAA	AATATATAATATTATTT	ATTGAAATGT
CP028109.1	357037	357381	345	357226	6846	1202.79	2.87331	1200.09	Upstream	C4N14_01795 C4N14_01780	flavodoxin	+	0.000179	AAATTTTAAT	ATTAAAAATTATAATTA	TAATCCTGTG
CP028109.1	1020726	1021094	369	1020894	5941	1037.93	2.86268	1035.33	inside	Inside C4N14_04870	iron ABC transporter permease	+	6.15e-05	TGGAATAAAA	TTTTAATATTATTTTTA	ATATTACTTA
CP028109.1	485123	485971	849	485763	7384	1282.85	2.85381	1280.1	Upstream	C4N14_02355	50S ribosomal protein L34	+	9.6e-05	AAAATTTAAT	TATTAATTTTATAAATA	AATACTTGAC
CP028109.1	1159557	1159897	341	1159724	5914	1025.62	2.84967	1023.03	Upstream	C4N14_05560-C4N14_05555	isocitrate/isopropylmalate dehydrogenase family protein/citrate:H+ symporter	+	7.14e-05	TATTATTTTA	TTTTAATTTTATTATTT	ATGTTGTATA
CP028109.1	1853174	1853478	305	1853324	5905	1021.52	2.84533	1018.94	Upstream	C4N14_08900-C4N14_08895	manganese transporter/metal ABC transporter ATP-binding protein	+	9.6e-05	ATATATAAGT	TTTTTATTATATAAATA	ATTGATAGTA
CP028109.1	1377186	1377497	312	1377332	5896	1017.44	2.841	1014.85	Upstream	C4N14_06585	DUF1007 domain-containing protein	-	9.6e-05	ATGAAATTTA	TTTATAATATAATATTA	TTTTTTATCA
CP028109.1	48751	49327	577	48969	6031	1031.78	2.82616	1029.19	Upstream	C4N14_00165-C4N14_00180	adhesion protein FadA promoter radABCD	-	0.000125	TGAAAACAGT	TATATAAATTATATATA	TATACAATAA
CP028109.1	1689044	1689329	286	1689186	5822	984.06	2.80535	981.503	Upstream	C4N14_08145-C4N14_08130	ABC transporter ATP-binding protein/iron ABC transporter permease/ FMN-binding protein/tsaA	+	7.14e-05	TTTAGTTTAT	TATATAAATTATTTATT	TTAATATTTC
CP028109.1	2210033	2210628	596	2210318	5806	976.897	2.79764	974.345	Upstream	C4N14_10540	nhaC Na+/H+ antiporter NhaC	-	0.000338	TATATATACT	AATTAATAAAATTATTA	TTGAGAT
CP028109.1	42935	43390	456	43171	5978	1002.07	2.79147	999.5	Inside	Inside C4N14_00165	autotransporter-associated N-terminal domain-containing protein	+	2.53e-05	ACTTTTATTT	TATTTATTATATTATTT	TTACTGTTAT
CP028109.1	592838	593431	594	593227	6778	1125.03	2.7756	1122.38	Upstream	C4N14_02890	translation initiation factor IF-2	-	0.000442	GAATTTAATA	TATTTAAATAATTTTTA	TTTGCCTTGT
CP028109.1	28005	28837	833	28660	5775	956.65	2.7716	954.114	Upstream	C4N14_00125-C4N14_00105	murA UDP-N-acetylglucosamine 1-carboxyvinyltransferase/	+	0.000368	TGTGTTAAAT	ATTATAAATTAAAAATA	TTAAAAACAA
CP028109.1	1117167	1117594	428	1117343	5737	946.227	2.7644	943.7	Upstream	C4N14_05330	DUF1311 domain-containing protein	+	0.000442	TATAATATTA	AGTTTATATTATTATTA	TACTCCTTAT
CP028109.1	951647	952458	812	952208	5847	960.255	2.75748	957.717	Upstream	C4N14_04565-C4N14_04585	thymidylate synthase thyA-dihydrofolate reductase- Trk system potassium transporter TrkA-CCA tRNA nucleotidyltransferase	+	6.15e-05	TATTATCTTT	AATATATTTTATAATTA	ATTTTATCTT
CP028109.1	1764628	1764906	279	1764771	5716	936.964	2.75428	934.444	Inside	Inside C4N14_08495	HDIG domain-containing protein	-	2.53e-05	CAACTTGCAA	TTTTAAAAATATTATTA	TATTTAATTT
CP028109.1	1742601	1743004	404	1742837	5646	906.33	2.72056	903.833	Upstream	C4N14_08375	hemin receptor	-	0.00052	CCATTTTTTT	ATTATATTTTATATTTT	ATTTAAAATT
CP028109.1	1773240	1773522	283	1773380	5634	901.117	2.71477	898.623	Upstream	C4N14_08530-C4N14_08535-C4N14_08540	toxin-antitoxin system YwqK family antitoxin-DUF1904 domain-containing protein/class I SAM-dependent methyltransferase	-	6.15e-05	ATCAACTCCT	TATTAATAATATTTTTA	ATATTATTTT
CP028109.1	1951215	1951509	295	1951384	5535	858.528	2.66708	856.065	inside	Inside C4N14_09365	DNA-processing protein DprA	+	4.38e-05	CCACTAATAT	TATAAATATTATTTTTA	AATAGATATT
CP028109.1	1407677	1407995	319	1407836	5527	855.12	2.66323	852.66	Upstream	C4N14_06745	hypothetical protein	+	0.000109	GATTTAAATA	TATTTATTTTAATTTTA	ATTGTTTCTT
CP028109.1	164420	164731	312	164571	5710	841.926	2.59245	839.475	end	end region C4N14_00830 and C4N14_00835	DUF1858 domain-containing protein-M48 family peptidase	-	0.000274	AAGAATTATT	TTATAAATATATTAATA	TGTTTTTATA
CP028109.1	31533	31913	381	31706	5371	789.674	2.58807	787.261	Upstream	C4N14_00135-C4N14_00130 and C4N14_00140-C4N14_00145	hemin receptor/TonB-dependent receptor-ABC transporter permease/nikC ABC transporter permease	+	1.97e-06	AATATAAAAA	TTTTTATATTATTATTA	TGTTTACCAA
CP028109.1	1395278	1395576	299	1395406	5326	771.159	2.56639	768.76	Upstream	C4N14_06680	dolichol-phosphate mannosyltransferase	-	0.000368	TCGTTATTAT	TTTATATAATAAAAATA	TAAAATAAGA
CP028109.1	137633	137970	338	137800	5702	821.151	2.55917	818.715	end	end region C4N14_00635-C4N14_00640	Membrane protein-N utilization substance protein B	-	0.000442	AATATATATT	ATAATAAAATATTTATA	GATAGAAAGA
CP028109.1	273242	273931	690	273692	5897	834.211	2.53474	831.766	Upstream	C4N14_01315-C4N14_01325	pyruvate-flavodoxin oxidoreductase/pyruvate-flavodoxin oxidoreductase/pyruvate:ferredoxin (flavodoxin) oxidoreductase	+	0.000249	CAGTCCTAGA	AATATAATATATATTTA	ATTAAATTGA
CP028109.1	134393	134705	313	134540	5551	783.507	2.53143	781.1	Upstream	C4N14_00620	coproporphyrinogen III oxidase	+	0.000873	TTTGATTTAA	TTTATTATTTAAAATTA	AATTCGCAAC
CP028109.1	142993	143480	488	143173	5670	795.716	2.52374	793.299	end	end region C4N14_00675 and C4N14_00680	preprotein translocase subunit SecY	+	0.00052	TCTTTTTTCA	TTTATATAATAATTATT	AAATAAATCC
CP028109.1	1625312	1625596	285	1625439	5189	715.812	2.50039	713.453	inside	Inside operon C4N14_07895-7900		+	3.12e-05	AATAAAATAA	TATATAAAATATTTATA	ACATAAATGA
CP028109.1	2001351	2001629	279	2001495	5144	697.973	2.47871	695.626	inside	Inside C4N14_09620	SMC family ATPase	-	0.00192	TTAATATTTT	TAATTAAATTATTTAAT	TCTATTTCTG
CP028109.1	1067481	1067805	325	1067633	5139	696.001	2.4763	693.657	Upstream	C4N14_05110-C4N14_05100	peptidylprolyl isomerase/sodium:proton antiporter	+	0.000274	TTGGATTTTT	TATATAAATTAATTTTT	ATAATTAATT
CP028109.1	1551217	1551755	539	1551355	5118	687.743	2.46618	685.405	Upstream	C4N14_07500	middle of operon poly-gamma-glutamate system protein	+	0.000706	AAACTTTATT	AAAATATTTTAATATTT	ATATTCTTAA
CP028109.1	979185	979998	814	979835	5666	747.321	2.44301	744.94	Upstream	C4N14_04680 and C4N14_04685-C4N14_04695	adhesion protein FadA/ABC transporter permease/peptidase M23/NAD(+) kinase/	-	0.000141	TAACATATAT	TTTTAATTTTATAAATA	AAAAACCTTT
CP028109.1	947756	948100	345	947904	5152	672.835	2.43023	670.509	Upstream	C4N14_04540-45		+	8.4e-05	CCAATAAAAT	TAAATAAAATATTATTA	TTTTTTTCAT
CP028109.1	1133192	1133554	363	1133344	5036	655.859	2.42668	653.547	Upstream	C4N14_05425	preprotein translocase subunit YajC	+	0.000224	AATATAAAAA	AATTAATAATATAATTT	GCATTAGAAG
CP028109.1	160240	160570	331	160410	5280	687.277	2.42625	684.939	inside	Inside C4N14_00820	MATE family efflux transporter	+	3.66e-05	TTTTTATAGA	AATATAATTTATTTATA	TATATTTTAC
CP028109.1	1272995	1273309	315	1273150	5006	644.338	2.41222	642.035	Upstream	C4N14_06155	hypothetical protein	+	0.000179	TAAATAAAGT	AATTAATAAAATAATTA	GATATTATGA
CP028109.1	1122145	1122462	318	1122318	4995	640.133	2.40692	637.834	Upstream	C4N14_05355	Middle of operon MipA/OmpV family protein	-	1.69e-05	TACTAAATAA	AATTAAAATTATTAATA	AATATTTTTT
CP028109.1	1704210	1704574	365	1704346	4931	615.878	2.37609	613.598	Upstream	C4N14_08210-C4N14_08215	amino acid ABC transporter permease /amino acid ABC transporter ATP-binding protein	+	0.000442	ATACTATAAT	ATTAAAAATTAATTATA	AGTTTTAAAT
CP028109.1	2228147	2228481	335	2228315	5134	634.356	2.36365	632.061	Upstream	C4N14_10620-C4N14_10635		+	0.000109	CAGTAGCCTT	ATTAAAAATTATTATTT	ATTATAATCA
CP028109.1	2122687	2123011	325	2122827	4869	592.725	2.34622	590.462	Upstream	C4N14_10185-C4N14_10175	DUF4418 domain-containing protein, ABC transporter ATP-binding protein, ABC transporter ATP-binding protein	-	0.000125	TAATTCGTTT	ATTTTTATTTATTAATA	ATATATGATT
CP028109.1	832875	833406	532	833059	5157	627.078	2.3452	624.789	Upstream	C4N14_03980	TRAP transporter large permease	+	0.000442	ATAGGAGTGT	TATTTTTAATATTTATT	ATTTTAATAG
CP028109.1	770415	771170	756	770979	5258	634.605	2.33679	632.309	Upstream	C4N14_03670	DJ-1 family protein	-	2.05e-05	TATCTCACCA	TATTTAAAATATTTTTA	ATATTATATC
CP028109.1	897629	898054	426	897890	5035	606.428	2.33424	604.156	Upstream	C4N14_04295-C4N14_04285		-	0.000658	ATTATTAGTT	TATATTTAATAATTATA	TTGACAACTG
CP028109.1	1432078	1432452	375	1432302	4822	575.401	2.32358	573.15	inside	Inside C4N14_06865	branched-chain amino acid transport system II carrier protein	+	0.000562	ATAACAAATT	AAATAAATATATTTATA	AATAGGACTT
CP028109.1	633982	634472	491	634315	5648	672.7	2.32218	670.374	Upstream	C4N14_03080-C4N14_03075 and C4N14_03085 and C4N14_03090	GntR family transcriptional regulator/ YARHG domain-containing protein	-	2.53e-05	TTTTAATTTA	TTTTTAATTTATTTTTA	AATATTCTAT
CP028109.1	92354	92698	345	92524	4965	589.061	2.31729	586.801	Upstream	C4N14_00360 and C4N14_00355-C4N14_00345	potassium/proton antiporter-L-rhamnonate dehydratase/dihydrodipicolinate synthase family protein/IclR family transcriptional regulator	-	0.000224	AAACATAAAA	TAAAAATTATATTAATA	AAACTCTTGA
CP028109.1	473346	473705	360	473551	5882	675.491	2.28243	673.163	inside	Inside C4N14_02310		+	0.000199	CTTTTATTTT	AATATATTTTAATAATT	TTGTTAAGTT
CP028109.1	468874	469203	330	469042	5928	676.743	2.27611	674.414	inside	Inside C4N14_02295	hypothetical protein	+	0.000125	TTCTATCAAT	ATTATTATTTATTATTA	TTTTCTTTGC
CP028109.1	1915361	1915634	274	1915488	4722	539.206	2.2754	536.981	Upstream	C4N14_09200-C4N14_09190		+	0.000141	TCTTTTTTAA	TATTTTATTTATTTTTA	TTATTCTATT
CP028109.1	1965866	1966162	297	1966016	4715	536.707	2.27203	534.484	Upstream	C4N14_09450	hypothetical protein	-	0.000998	ATTACTTTAT	TTATTTTTATATTTATA	TTTTATATGA
CP028109.1	2202089	2202423	335	2202252	4698	530.656	2.26384	528.437	Upstream	C4N14_10525	megL methionine gamma-lyase/	-	9.6e-05	ATTTGATATT	TTTATATTATAATATTA	ACATAAAACG
CP028109.1	916605	917224	620	916967	4797	539.287	2.25898	537.062	Upstream	C4N14_04390	CoA transferase subunit A	-	0.000932	TTTTTTATAT	ATTTTTAAATATAAATT	ACTAACAAAC
CP028109.1	1897863	1898159	297	1898019	4674	522.158	2.25228	519.949	Upstream	C4N14_09145-C4N14_09150	spermidine/putrescine ABC transporter substrate-binding protein- dnaN DNA polymerase III subunit beta	-	0.000109	CTCCCAACTT	AATTTTTTATATTATTA	TATTATACCT
CP028109.1	36975	37321	347	37181	4745	528.893	2.25	526.677	Upstream	C4N14_00160-C4N14_00150 and C4N14_00165-C4N14_00180		+	0.000442	AATAAATAAT	TTATAATTTTATTAATT	ACACCAGAAA
CP028109.1	947317	947593	277	947454	4765	529.786	2.24741	527.569	Upstream	C4N14_04535-40		+	2.53e-05	GATAAAAATA	TTTTTATTTTATTATTT	TTTAATAAAA
CP028109.1	1232231	1232819	589	1232369	4660	517.226	2.24553	515.021	Upstream	C4N14_05935	LPS biosynthesis protein	-	0.000224	ATTAAATAAA	TTTTTAAAATAATAATT	TATTAACTTA
CP028109.1	1587275	1587527	253	1587401	4649	513.363	2.24023	511.162	Upstream	C4N14_07720,C4N14_07725	LuxR family transcriptional regulator, thiamine diphosphokinase	-	0.000125	TATAATTTAA	AATAAAATATATTTTTA	AATAAAGTCA
CP028109.1	1256828	1257115	288	1256971	4642	510.911	2.23686	508.712	inside	Inside C4N14_06070		-	0.000159	TGAAAAAACT	AATTATATTTATTATTA	AATATTTTAC
CP028109.1	1322648	1322915	268	1322783	4639	509.862	2.23541	507.663	Upstream	C4N14_06370-C4N14_06345	YihY/virulence factor BrkB family protein- glpX enzyme fructose-bisphosphatase class II	+	0.000159	AATTATTTTT	TTATAAAATTATTATTA	AAATAACTTG
CP028109.1	971804	972927	1124	972506	4633	495.713	2.20836	493.528	inside	Inside C4N14_04645		-	0.000179	TTACGTATAA	AATAATAATTATTAATA	TTGTTATAAT
CP028109.1	1895388	1895644	257	1895513	4581	489.738	2.20747	487.557	Upstream	C4N14_09135	4-hydroxybutyrate CoA-transferase	-	3.12e-05	ATTATGATAT	TTTTAAATATATTATTA	TAAAAAAGTC
CP028109.1	162246	162556	311	162411	4854	515.626	2.20144	513.423	inside	Inside operon C4N14_00825-C4N14_00830	DUF1858 domain-containing protein	-	0.000199	TCTTACAAAA	TATTTATATAATTATTA	TAAAAAAGAA
CP028109.1	140618	141354	737	140783	5063	533.481	2.19367	531.261	Upstream	C4N14_00665	elongation factor Ts	-	0.000141	CTATTAAGAT	TATATTAATTATTATTT	TTTATTCTGC
CP028109.1	1024447	1024956	510	1024588	4537	474.684	2.18627	472.515	Upstream	C4N14_04890-C4N14_04900	iron(III) dicitrate-binding protein, iron ABC transporter permease, ABC transporter ATP-binding protein	+	0.000998	TTTAAAAAAT	TTATTTAATTAATAATA	GGAGTGTGAT
CP028109.1	1123961	1124285	325	1124125	4502	462.841	2.16941	460.682	Upstream	C4N14_05365	diguanylate phosphodiesterase	-	6.15e-05	CTAATTATAT	TATTTATATTATTTATT	GTCAAATTAA
CP028109.1	1882528	1882793	266	1882652	4499	461.831	2.16797	459.673	Upstream	C4N14_09070	translational GTPase TypA	+	5.31e-05	GTTAAAAGGA	TATAAATATTATTAATT	TTAAATATGA
CP028109.1	1710994	1711248	255	1711132	4495	460.486	2.16604	458.33	Upstream	C4N14_08230-35		-	0.000706	AAATAGTTTT	ATTATATTTTAAATTTA	ATAATGTAGA
CP028109.1	2276201	2276522	322	2276349	4493	459.815	2.16508	457.659	Upstream	C4N14_10770		+	0.00113	AAATTAATTT	TATTTAATTTAATAAAT	TTTACATATT
CP028109.1	585519	585815	297	585653	5315	542.815	2.16387	540.587	Upstream	C4N14_02845		+	0.00158	TATAAATAGT	AATATATATTAAAATAA	ATTTTAGGAG
CP028109.1	1583066	1583303	238	1583184	4486	457.466	2.1617	455.312	inside	Inside C4N14_07685		-	4.38e-05	ATGATTTTTT	ATTAAAATTTATTAATA	TTCCAGATAA
CP028109.1	696054	696528	475	696210	5034	508.886	2.15403	506.689	inside	Inside C4N14_03380	restriction endonuclease subunit M	-	8.4e-05	TTTATTTTTT	TAATTAAAATATTAATA	TCTTCATTAT
CP028109.1	2127794	2128112	319	2127974	4465	450.45	2.15159	448.302	Upstream	C4N14_10210-C4N14_10195 C4N14_10215		+	0.000141	TTTCATAGTT	TATTTTATTTATTATTT	TTTATATAAT
CP028109.1	1638369	1638654	286	1638509	4443	443.145	2.14099	441.004	Upstream	C4N14_07960	Hypothetical Phage protein	+	0.000141	TAATATAAGT	TATTTATAATATAATTT	TTAATTTATA
CP028109.1	1095056	1095353	298	1095184	4441	442.483	2.14002	440.343	Upstream	C4N14_05300	DUF3492 domain-containing protein	+	5.31e-05	TAAACACATA	AATTTATTTTATAATTA	ATAATAACAT
CP028109.1	1433462	1433710	249	1433579	4426	437.533	2.1328	435.397	Upstream	C4N14_06885	PLP-dependent cysteine synthase family protein	-	0.000199	ATTTTTAAAA	TATTTAATTTAAAAATA	AGTTTAATAC
CP028109.1	1621320	1621580	261	1621449	4418	434.902	2.12894	432.768	Upstream	C4N14_07885-C4N14_07910		-	3.66e-05	TCTAAACTAT	TATATATTATATTTATA	ATATCATATT
CP028109.1	1280930	1281431	502	1281295	4409	431.949	2.12461	429.818	Upstream	C4N14_06200	NAD-dependent protein deacylase	+	0.000706	TAAAATAAAA	ATATAAATTTAATATTA	GGAGGTAAAT
CP028109.1	1453654	1453907	254	1453773	4388	425.091	2.11449	422.966	inside	Inside C4N14_07015	YjgP/YjgQ family permease	-	0.000658	TACCTTGATT	AATATATTTAATTATTT	TAAATGTTTG
CP028109.1	74075	74698	624	74235	4549	439.864	2.11299	437.725	Upstream	C4N14_00300-C4N14_00285	transporter/RloB domain-containing protein/Hp/adenylate cyclase	+	0.000658	AATTTATTTT	TATTTTAATTATTATAA	AAAGTAAAGA
CP028109.1	2282212	2282544	333	2282366	4349	412.47	2.0957	410.358	inside	Inside C4N14_10795		-	2.05e-05	TTATCTATTT	TATTTAAAATATTATTT	AAACCTTTAC
CP028109.1	1084213	1084510	298	1084362	4340	409.579	2.09136	407.469	inside	Inside C4N14_05205		-	0.000608	AAATTTAAAT	ATTTTATTATATATTTT	AGATAAGGGA
CP028109.1	1719953	1720317	365	1720193	4318	402.546	2.08077	400.444	Upstream	C4N14_08265-C4N14_08260	histidine ammonia-lyase-hutH-Urocanate hydratase	-	2.05e-05	AGCAATTATT	TATAAAATATATTATTA	ATATTTCAGA
CP028109.1	1430383	1430656	274	1430520	4302	397.461	2.07306	395.365	Upstream	C4N14_06855-80	MolR family transcriptional regulator	-	0.000141	TTTCATAGTT	TATTTTATTTATTATTT	TTTATATAAT
CP028109.1	406095	406739	645	406223	10135	925.463	2.06604	922.952	Upstream	C4N14_01980		+	8.61e-06	CTTAGTATTT	TATTAATTTTATTATTA	TTTTGCTGCT
CP028109.1	530315	530750	436	530453	5282	481.327	2.06233	479.153	Upstream	C4N14_02600		-	0.000274	ACCATATATA	ATTAAAAATTATTTTTT	TAATAATTTT
CP028109.1	906451	906745	295	906588	4401	400.986	2.06141	398.886	Upstream	C4N14_04340-C4N14_04365		+	0.000818	TAAACTAAAT	ATTTTATTATAAAATTT	TTTTATATTA
CP028109.1	66914	67395	482	67246	4408	401.508	2.06117	399.408	Upstream	C4N14_00265	elongation factor G	+	0.000562	TTATTAAAAT	ATTTAATTTTAAAATTA	TTTCATGTTT
CP028109.1	1424880	1425142	263	1425004	4253	382.052	2.04945	379.972	Upstream	C4N14_06825-15		-	0.00113	GGGAGTTTTT	ATTATTTTTTATTATAA	ATTTTTTAAT
CP028109.1	1215014	1215329	316	1215149	4238	377.383	2.04222	375.309	Upstream	C4N14_05835	uracil-DNA glycosylase	+	0.000658	AACATTTTAT	AATTAAAAAAATTAATA	AAATAGAATT
CP028109.1	872956	873648	693	873436	4435	394.244	2.04103	392.152	inside	Inside C4N14_04155		-	0.000125	CACTTTTTAT	TTTTAAAATTATAAATA	ATAAAAGTCT
CP028109.1	1339874	1340229	356	1340098	4230	374.903	2.03837	372.831	Upstream	C4N14_06440-06430		+	0.000998	TCTACTAATA	AATTATTTTTATATATA	TTAACTTATC
CP028109.1	206059	206339	281	206210	4576	404.89	2.03738	402.786	Upstream	C4N14_01015-C4N14_00940		+	0.000249	TTAATATTTT	TTATAAAAATATTAATA	AGTTCATAAA
CP028109.1	2268371	2268909	539	2268520	4251	376.157	2.03708	374.084	Upstream	C4N14_10725-20 -C4N14_10675		-	0.000306	AAGATTTAAA	TATTTTTAATAATAATA	TGAATGAAAT
CP028109.1	2037975	2038302	328	2038176	4218	371.194	2.03259	369.127	Upstream	C4N14_09760	WYL domain-containing transcriptional regulator	+	0.000479	TTTCTTTATT	TATATAATTTATTTTAA	AATTTTTTTA
CP028109.1	153808	154243	436	154063	4713	414.15	2.03192	412.036	Upstream	C4N14_00785-C4N14_00680 and C4N14_00790	hypothetical protein	+	0.00113	AAATTCTATA	TATTTATTTAAATATTT	AAAATTTTAC
CP028109.1	2022921	2023193	273	2023063	4200	365.66	2.02392	363.598	Upstream	C4N14_09715	LysR family transcriptional regulator	-	0.000109	AATTTCTATA	AATTTTTAATATTAATA	AAATATATGC
CP028109.1	1929726	1930163	438	1929920	4198	365.047	2.02295	362.986	Upstream	C4N14_09270-9240 C4N14_09275-80		-	0.000274	GTACTTTAAA	TATTATAATTATTTATA	TAGTTTGTCA
CP028109.1	1212157	1212407	251	1212289	4189	362.294	2.01862	360.236	Upstream	C4N14_05825-C4N14_05830	DNA-binding response regulator/sensor histidine kinase	+	0.000179	CTTATCATAA	TTTATAAATTAATTATA	AAAAATAAAA
CP028109.1	1508533	1508771	239	1508646	4168	355.903	2.0085	353.852	inside	Inside C4N14_07285		+	0.000125	TTTTTAAACA	AAATTATAATATTAATA	TTATAGTTAT
CP028109.1	777445	778135	691	777595	4470	380.086	2.00553	378.009	Upstream	C4N14_03720-C4N14_03730	3-aminobutyryl-CoA ammonia-lyase, 3-keto-5-aminohexanoate cleavage protein, hypothetical protein	-	0.000141	TAATGAAATT	TATAATATTTATTAATA	CATTTGGTAA
CP028109.1	969399	970037	639	969902	4204	355.405	2.00073	353.355	Upstream	C4N14_04640		-	0.000706	TCCTTTTTAT	TATTAAATTTATTTTAA	ATTATCACAT

## Sheet: Sheet1
	No of total enriched regions= 161
	No of total enriched regions in upstream region of gene/operon= 125 (UP)
	No of total enriched regions inside of gene coding operon =30 (IN)
	No of total enriched regions overlapping the end codon =6 (OE)
